# Supplementary material for: Assessing service and treatment needs of young people who use illicit and non-medical prescription drugs living in Northern Ontario, Canada
Source: F1000Res. 2019 Oct 28;7:1644. Originally published 2018 Oct 16. [Version 2] doi: 10.12688/f1000research.16464.2 (PMC7025771; doi:10.12688/f1000research.16464.2)
Supplement: Supplementary file 1 [file f1000research-7-23219-s0000.tgz]

Archive with 1 entries (1 files):
- 096925bb-9621-45cf-948e-2200efbea4bb_NODUS.Protocol.F1000Research.Youth.ConsentForm.docx
